# Supplementary material for: Identification of microduplications at Xp21.2 and Xq13.1 in neurodevelopmental disorders
Source: Mol Genet Genomic Med. 2021 May 12;9(12):e1703. doi: 10.1002/mgg3.1703 (PMC8683627; doi:10.1002/mgg3.1703)
Supplement: Supplementary file 1 — Table S1 [file MGG3-9-e1703-s003.xlsx]

## Sheet: VUS variants
	Variant information										gnomAD genome									gnomAD exome									1000G, ESP6500, ExAC and CG46	GME									Kaviar		rs number	bioinformatic prediction scores
Family	Chr	Start	End	Ref	Alt	Func.refGeneWithVer	Gene.refGeneWithVer	Inheritance	ExonicFunc.refGeneWithVer	AAChange.refGeneWithVer	AF_popmax	AF_afr	AF_sas	AF_amr	AF_eas	AF_nfe	AF_fin	AF_asj	AF_oth	AF_popmax	AF_afr	AF_sas	AF_amr	AF_eas	AF_nfe	AF_fin	AF_asj	AF_oth	PopFreqMax	GME_AF	GME_NWA	GME_NEA	GME_AP	GME_Israel	GME_SD	GME_TP	GME_CA	Kaviar_AF	Kaviar_AC	Kaviar_AN	avsnp150	SIFT_score	SIFT_converted_rankscore	SIFT_pred	Polyphen2_HDIV_score	Polyphen2_HDIV_rankscore	Polyphen2_HDIV_pred	Polyphen2_HVAR_score	Polyphen2_HVAR_rankscore
FIN15	chr12	41323750	41323750	T	C	exonic	CNTN1	Compound heterozygous	nonsynonymous SNV	CNTN1:NM_175038.2:exon5:c.T616C:p.S206P,CNTN1:NM_001256063.1:exon7:c.T649C:p.S217P,CNTN1:NM_001256064.1:exon7:c.T649C:p.S217P,CNTN1:NM_001843.3:exon7:c.T649C:p.S217P	.	.	.	.	.	.	.	.	.	.	0	0	0	0	0	0.0001	0	0	.	.	.	.	.	.	.	.	.	.	.	.	.	0.067	0.481	T	0.996	0.67	D	0.84	0.584
FIN15	chr12	41337805	41337805	C	T	exonic	CNTN1	Compound heterozygous	stopgain	CNTN1:NM_175038.2:exon12:c.C1483T:p.R495X,CNTN1:NM_001256063.1:exon14:c.C1516T:p.R506X,CNTN1:NM_001256064.1:exon14:c.C1516T:p.R506X,CNTN1:NM_001843.3:exon14:c.C1516T:p.R506X	.	.	.	.	.	.	.	.	.	.	.	.	.	.	.	.	.	.	.	.	.	.	.	.	.	.	.	.	.	.	.	.	.	.	.	.	.	.	.
FIN15	chr14	104633299	104633299	G	A	exonic	KIF26A	Compound heterozygous	nonsynonymous SNV	KIF26A:NM_015656.1:exon5:c.G1027A:p.V343I	.	.	.	.	.	.	.	.	.	.	0	0	0	0	0	0.0001	0	0	0.0014	.	.	.	.	.	.	.	.	6.5e-06	1	154602	rs536129538	1	0.01	T	0	0.026	B	0.001	0.04
FIN15	chr14	104643636	104643636	T	G	exonic	KIF26A	Compound heterozygous	nonsynonymous SNV	KIF26A:NM_015656.1:exon12:c.T4511G:p.V1504G	0.0003	0	.	0	0	0.0003	0.0035	0	0.0009	5.158e-05	0	0	0	0	5.158e-05	0.0033	0	0	0.0046	.	.	.	.	.	.	.	.	0.0002005	31	154602	rs566719068	0.249	0.172	T	0	0.026	B	0	0.013
FIN41	chr1	5934670	5934670	C	G	exonic	NPHP4	Possible compound heterozygous (unphased)	nonsynonymous SNV	NPHP4:NM_001291594.1:exon18:c.G1556C:p.G519A,NPHP4:NM_001291593.1:exon19:c.G1553C:p.G518A,NPHP4:NM_015102.4:exon22:c.G3092C:p.G1031A	.	0	.	0	0	0	0.0009	0	0	8.979e-06	0	0	0	0	8.979e-06	0.0007	0	0.0002	0.0004	.	.	.	.	.	.	.	.	5.17e-05	8	154602	rs775526590	0.286	0.152	T	0.525	0.357	P	0.165	0.334
FIN41	chr1	5993351	5993351	C	T	exonic	NPHP4	Possible compound heterozygous (unphased)	nonsynonymous SNV	NPHP4:NM_015102.4:exon10:c.G1158A:p.M386I	.	0	.	0	0	0	0.0006	0	0	.	0	0	0	0	0	0.0001	0	0	0.0002	.	.	.	.	.	.	.	.	1.29e-05	2	154602	rs761688361	0.164	0.233	T	0.996	0.67	D	0.986	0.754
[truncated: 73 more columns]
