# Supplementary material for: Identification of microduplications at Xp21.2 and Xq13.1 in neurodevelopmental disorders
Source: Mol Genet Genomic Med. 2021 May 12;9(12):e1703. doi: 10.1002/mgg3.1703 (PMC8683627; doi:10.1002/mgg3.1703)
Supplement: Supplementary file 2 — Table S2 [file MGG3-9-e1703-s001.xlsx]

## Sheet: Supplementary Table 2
Xq13.1	Start (HG19)	Stop (HG19)	Length	Phenotype	Source
Duplications (male cases only)	63706926	70779158	7072232	Two patients with ID and abnormal facies; One patient with ID	Rawal et al. 2019
	64824141	74251345	9427204	Three patients, global developmental delay, autism, psychosis, muscle weakness, in one of them myoclonic seizures in first 3 years of life, West syndrome	Kaya et al. 2011
	66132090	75704031	9571941	ID, abnormality of the face	Decipher ID 256718
	66199284	75998418	9799134	severe ID, abnormal facial shape, short stature	Decipher ID 413492
	69097941	70067965	970024	ID, global developmental delay, autistic behavior, plagiocephaly	Decipher ID 270280
	69302641	69810497	507856	Abnormal facial shape, impaired social interactions, ID (borderline)	Decipher ID 283256
	69478269	69722349	244080	Two brothers with seizures, no developmental delay*	Magini et al. 2019*
	69637865	70220983	583118	Mild ID, dysmorphic facial features, transposition of the great arteries, coarctation of the aorta, psychotic behaviour	This study
	70117418	79993681	9876263	Two siblings with autism, severe learning disability, self-injurious behaviour, temper tantrums and hyperactivity, no communicative language	Wentz et al. 2014
*Partial phenotypic overlap with other cases

## Sheet: Supplementary Table 3
Xp21.2	Start (HG19)	Stop (HG19)	Length	Phenotype	Source	Notes
Male cases
Duplications	28801673	28902121	100448	Patient MRK13: Moderate MR, speech delay, autistic feature; Patient MR22T: West syndrome, severe MR, epilepsy, absent speech, artrophy of the hippocampus	Honda et al. 2010	X-chromosome inactivation of unaffected female carriers was skewed in both families
	29023645	29569618	545973	ASD	Zarrei et al. 2019
	29279654	29591804	312150	ID, facial dysmorphism, minor digital anomalies	Laino et al. 2016	This and the next duplication are present in the same patient; The unaffected female carrier showed random X-inactivation
	29663459	29899442	235,983*	ID, facial dysmorphism, minor digital anomalies	Laino et al. 2016
	29318390	29657768	339378	Visuospatial dyspraxia, attention deficit, Asperger syndrome, hyperactivity	Chatron et al. 2017	Unaffected female II.3 (carrying only the IL1RAPL1 duplication) had a random X-chromosome inactivation pattern
	29619835	29843303	223,468*^	Four affected males with delayed psychomotor development, impaired language development, mild to moderate ID and neurobehavioral changes; Strabismus in one case; Episodes of hypotonia in one case	This study
	29681183	29818683	137,500*^	Developmental delay, strabismus, hypotonia, spastic diplegia, oral motor apraxia, multiple midline brain malformations; ID: too young to assess (33 mo old)	Whitehead et al. 2016	Patient also has a ~40kb deletion at 9q21.2 of unknown significance
Deletions	28773999	29843444	1069445	Global developmental delay, learning disability, language delay, microcephaly, triangular shaped face, mild hypertelorism, upslanted palpebral fissures, diminished tone and strength (Patient 8)	Mikhail et al. 2011	Unaffected mother was carrier (no X-inactivation tested)
	28809890	28847770	37880	ASD, dysmorphism	Roberts et al. 2013
	29013255	29343551	330296	Moderate ID (Family 121)	Whibley et al. 2010
	29029151	29422132	392981	ID, severe microcephaly, strabismus, myopia, significant motor and language delay, dysmorphic features	Mignon-Ravix et al. 2014	Unaffected mother was carrier (X-inactivation was skewed)
	29029942	29587295	557353	Moderate ID (Family 32)	Whibley et al. 2010
	29224126	30174313	950,187*	Learning disability, facial dysmorphism	Roberts et al. 2013
	29517322	29746541	229,219*^	ID, language and motor delay, mild facial dysmorphism (Family BMC)	Ramos-Brossier et al. 2015
	29684073	29691812	7,739*^	Moderate ID, language and motor delay, behavioral problems, mild facial dysmorphism (Family P72)	Ramos-Brossier et al. 2015
Female cases
Duplications	29619835	29843303	223,468*^	Learning difficulties at school	This study
Deletions	29517322	29746541	229,219*^	Learning difficulties, special education needed (Family BMC)	Ramos-Brossier et al. 2015
	29684073	29691812	7,739*^	ID, needing special care, random x-inactivation (Family P72)	Ramos-Brossier et al. 2015
*covering exon 6
^covering only exon 6 in the affected individual
